# Supplementary material for: Joint-specific regulation of homeobox D10 expression in rheumatoid arthritis fibroblast-like synoviocytes
Source: PLoS One. 2024 Jun 3;19(6):e0304530. doi: 10.1371/journal.pone.0304530 (PMC11146700; doi:10.1371/journal.pone.0304530)
Supplement: S1 File — All original data from each figure were included in the Excel file. (XLSX) [file pone.0304530.s005.xlsx]

## Sheet: Fig 1
	Fig 1B
	Relative HOXs mRNA expression in RA FLS
	HOXA11		HOXA13		HOXD3		HOXD9		HOXD10		HOXA11-AS
	Hip FLS	Knee FLS	Hip FLS	Knee FLS	Hip FLS	Knee FLS	Hip FLS	Knee FLS	Hip FLS	Knee FLS	Hip FLS	Knee FLS
	1.3169	1.39152	0.531526	3.56986	0.858324	0.92499	0.823723	3.45261	0.632483	60.0613	0.384229	4.98918
	0.738104	1.37268	0.307822	12.6157	0.68321	1.18972	1.10723	3.29418	2.3472	45.8563	1.77797	2.57268
	1.04157	1.38465	1.10366	8.81649	0.591539	8.15801	1.34401	16.8185	0.712081	188.817	1.47074	6.21659
	1.0324	1.387	2.05699	8.35	1.56033	3.80781	0.725035	5.86507	0.951802	75.1715	1.83438	2.75759
									1.63698	83.943	1.41176	5.25441
									1.0803	174.566	1.15533	6.95223
	Fig 1C
	Relative HOXs mRNA expression in RA synovial tissue
	HOXA11		HOXA13		HOXD9		HOXD10
	Hip FLS	Knee FLS	Hip FLS	Knee FLS	Hip FLS	Knee FLS	Hip FLS	Knee FLS
	0.460406	1.66308	1.37227	0.531599	0.450385	6.82843	1.157	6.37232
	1.26783	1.77358	2.77036	0.428912	1.22471	2.07755	0.645857	6.72833
	2.35502	1.90409	6.95144	0.171555	1.58176	2.32414	2.08912	9.7821
	0.727449	1.78	0.0378399	0.37	1.14615	3.75	0.74114	7.65
	Fig 1D
	HOXD10 expression in RA synoviall tissue
	Left	(count)		Right			(% Area)
	Hip	Knee		Lining		Sublining
	662	1300.5		Hip	Knee	Hip	Knee
	850	1424		15.125	16.519	3.329	6.46
	660	1210.5		12.036	11.054	3.517	2.458
	535	1431		9.727	13.801	2.914	2.949
				8.72	11.553	3.48	6.812

## Sheet: Fig 2
	Fig 2A
	Relative HOXD10 mRNA expression in RA FLS depending on TNF treatment time									Relative HOXD10 mRNA expression in RA FLS depending on TNF treatment concentration
			Hip FLS			Knee FLS						Hip FLS			Knee FLS
	TNF treatment time	0 h	1.63698	1.0803	0.70104	75.1715	83.943	174.566		TNF concentration (ng/ml)	0	1	1	1	1	1	1
		1 h	0.606389	1.62968	0.531707	71.8244	72.0819	157.135			0.005	0.856452	0.52408	2.57669	1.08574	1.02373	1.04733
		3 h	6.14406	6.99362	1.74499	133.513	111.663	230.085			0.01	1.33294	2.11802	0.89784	1.32505	1.00052	0.595997
		6 h	1.64381	1.72758	1.1911	56.8113	58.2156	128.286			0.05	3.55434	1.82374	4.36322	1.42357	1.57519	0.973573
		18 h	1.12415	1.55079	0.917844	94.6664	67.5769	143.11			0.5	1.38887	2.80402	7.19896	2.18644	2.45636	1.56258
		36 h	1.78027	2.24307	0.57582	76.7863	70.0447	130.711			1	5.34318	4.43806	8.49276	1.95742	2.40975	2.49751
											10	7.20257	2.41281	11.304	2.66317	2.81041	3.52695
											25	4.83545	1.95748	14.5766	2.86013	2.93321	2.54244
											50	8.53218	4.87201	19.8917	3.27112	2.61791	2.59181
	Fig 2B
	Relative HOXA13 mRNA expression in RA FLS depending on TNF treatment time									Relative HOXA13 mRNA expression in RA FLS depending on TNF treatment concentration
			Hip FLS			Knee FLS						Hip FLS			Knee FLS
	TNF treatment time	0 h	1.36821	0.656277	0.555513	8.35349	5.59954	5.04384		TNF concentration (ng/ml)	0	1	1	1	1	1	1
		1 h	1.16104	0.744978	0.628129	8.31926	4.21252	4.25582			0.03	1.19539	0.483462	0.811316	0.866284	0.471704	0.486693
		3 h	0.731035	0.640675	0.435592	2.52128	1.93572	2.59966			0.3	1.10393	0.476487	0.482686	0.792045	0.562738	0.629144
		6 h	0.533216	0.381987	0.482064	3.51736	2.8829	2.70085			1	1.01459	0.503664	0.499896	0.760462	0.4097	0.530784
		18 h	0.715508	0.706047	0.285718	4.4703	3.4839	2.25206			10	0.977839	0.636015	0.544302	0.580057	0.421765	0.533193
		36 h	0.842158	0.758958	0.487512	3.97824	3.03881	4.25069			25	0.861745	0.594027	0.517838	0.656382	0.306284	0.492056
											50	0.858375	0.519235	0.455185	0.695441	0.302613	0.475003
	Fig 2C
	Relative HOXD9 mRNA expression in RA FLS depending on TNF treatment time									Relative HOXD9 mRNA expression in RA FLS depending on TNF treatment concentration
			Hip FLS			Knee FLS						Hip FLS			Knee FLS
	TNF treatment time	0 h	1.35615	1.65339	0.813929	4.60789	4.81796	4.00108		TNF concentration (ng/ml)	0	1	1	1	1	1	1
		1 h	1.03554	1.75052	0.800977	3.23661	4.32265	3.18736			0.03	1.01679	0.789474	0.461381	0.71231	0.583227	0.60379
		3 h	0.79263	1.35877	0.635231	2.32773	2.58016	2.05772			0.3	0.863659	0.899403	0.335215	0.55698	0.767485	0.744002
		6 h	0.718739	1.17745	0.455808	1.98552	1.92643	1.1302			1	0.849891	0.614803	0.424864	0.612899	0.405344	0.605192
		18 h	0.728386	1.69319	0.65676	2.05156	2.0211	1.92505			10	0.756192	0.855946	0.433098	0.609076	0.534628	0.702893
		36 h	0.836751	1.69761	0.937462	2.31875	3.38448	2.09277			25	0.820401	0.64899	0.371922	0.710433	0.544168	0.67475
											50	0.885489	0.717188	0.599587	0.604862	0.479474	0.526553
	Fig 2D
	Relative HOXA11-AS mRNA expression in RA FLS depending on TNF treatment time									Relative HOXA11-AS mRNA expression in RA FLS depending on TNF treatment concentration
			Hip FLS			Knee FLS						Hip FLS			Knee FLS
	TNF treatment time	0 h	1.83438	1.41176	1.15533	2.75759	5.25441	6.95223		TNF concentration (ng/ml)	0	1	1.00035	1.00236	1.00019	1.00504	1.00059
		1 h	1.59698	1.32277	1.19008	2.58282	4.74611	6.4316			0.005	0.731221	0.668697	0.830981	0.789323	0.909237	0.728643
		3 h	1.09356	0.948551	0.787344	1.76234	3.25614	3.82038			0.01	0.54995	0.855722	0.668859	0.91789	0.394512	0.628942
		6 h	0.491303	0.35334	0.346031	0.831227	1.68633	1.65203			0.05	0.749343	0.68307	0.714071	0.836056	0.578744	0.7072
		18 h	0.836644	0.744692	0.778767	1.555	3.30328	2.97626			0.5	0.646945	0.891031	0.470835	0.733968	0.539065	0.706841
		36 h	0.881729	0.86028	0.979204	1.90622	3.64296	3.94332			1	0.574259	0.872509	0.608902	0.686194	0.498978	0.458941
											10	0.732258	0.576847	0.512339	0.671684	0.541563	0.342268
											25	0.561469	0.541047	0.478702	0.659397	0.34362	0.525859
											50	0.512046	0.628666	0.482565	0.573904	0.404573	0.306614

## Sheet: Fig 3
	Fig 3A								Fig 3B
	HOXD10 promoter activity assay			(Firefly/Renilla)					HOXD10 mRNA half-life (HOXD10 mRNA expression after actinomycin D treatment)
	Media		TNF							Hip FLS					Knee FLS
	Hip FLS	Knee FLS	Hip FLS	Knee FLS					0 h	1	1	1	1	1	1	1	1	1	1
	1.38356	1.23636	1.58426	1.17902					1 h	0.577425	0.409795	0.456851	2.89595	1.31507	1.3748	1.31699	1.39599	2.17791	1.20102
	1.59381	0.473837	0.996725	0.506072					3 h	0.503335	0.214036	0.752588	1.21907	1.38772	0.644086	0.613656	0.565687	1.14496	0.783031
	0.476277	0.777298	0.447521	0.727592					6 h	0.403796	0.5624	0.14461	1.3125	2.50868	0.452246	0.425489	0.333043	0.948087	0.565679
	0.485827	0.431969	0.382075	0.407537					12 h	0.223951	0.421	0.138194	0.681979	0.663531	0.252291	0.264982	0.259843	0.852733	0.817412
	1.03009	0.515562	1.00985	0.545578
	1.07774	0.550242	1.07121	0.511048
	Fig 3C								Fig 3D
	Relative HOTAIR mRNA expression in RA FLS								HOXD10 mRNA expression ratio of Knee/Hip after HOTAIR knockdown
	Hip FLS	Knee FLS							CTL	3 d	5 d
	0.908333	1.56118							245.484	212.8	221.059
	0.751262	1.631							51.4571	55.9471	63.254
	1.26839	2.00041							105.772	130.541	204.796
	1.31096	1.52859
	0.541269	1.24107
	1.21979	0.834824
	Fig 3E								Fig 3F
	HOXD10 mRNA expression ratio of Knee/Hip after EPZ6438 treatment								Relative HOXD10 mRNA expression in RA FLS
		1 μM	5 μM	10 μM					Control		5-aza
	CTL	45.3321	45.3321	45.3321					Hip FLS	Knee FLS	Hip FLS	Knee FLS
	1 d	26.1049	53.8101	32.6529					0.522007	103.412	0.987309	12.8631
	2 d	46.9046	31.725	34.6921					1.616	47.5891	0.654594	30.1364
	3 d	27.7339	35.2394	32.8502					1.18544	47.0892	0.255511	42.6575
	4 d	67.8991	47.718	20.952					1.40117	175.554	1.59827	259.905
									0.276946	173.747	0.683958	307.735
									2.35112	98.615	0.754841	87.2404
									1.09607	67.4659	1.44146	24.4624

## Sheet: Fig 4
	Fig 4A
	Western blot for H3K27ac						(H3K27ac/α-Tubulin)						(H3K27ac/α-Tubulin)
		MS-275						ITF2357
		Hip			Knee			Hip			Knee
	CTL	0.161251	0.085656	0.126961	0.519042	0.502034	0.476447	0.324217	0.327803	0.224346	0.335345	0.378963	0.358429
	12 h	0.704484	1.02772	0.884734	1.10111	1.03539	1.03425	0.944482	1.10721	0.668696	1.45359	1.2212	1.29285
	24 h	1.20665	1.27671	1.28173	0.798648	0.98942	0.606268	1.05939	1.0856	0.812028	1.20556	0.958878	0.804052
	Fig 4B
	HOXD10 mRNA expression ratio of Knee/Hip after MS-275 treatment
		1 μM			5 μM			10 μM
	CTL	22.1622	12.1409	32.7449	22.1622	12.1409	32.7449	22.1622	12.1409	32.7449
	3 h	22.1952	13.277	30.9781	17.5542	17.7843	16.9062	15.4401	15.3316	26.2117
	4 h	25.3453	16.7431	33.7215	12.2154	13.9815	8.95581	11.5729	10.0101	3.42483
	12 h	7.29513	12.1919	2.37468	3.52113	4.54979	1.44741	2.33361	2.84563	1.27351
	24 h	8.21532	10.6214	5.19914	3.54243	4.0374	3.20294	1.95947	2.40513	1.62804
	Fig 4C
	HOXD10 mRNA expression ratio of Knee/Hip after ITF2357 treatment
		250 nM			500 nM			1000 nM
	CTL	18.4199	15.1214	9.72179	18.4199	15.1214	9.72179	18.4199	15.1214	9.72179
	3 h	7.75021	9.08774	6.4169	6.84521	8.91859	4.37296	12.235	17.1138	6.33571
	4 h	6.2543	7.16471	4.63983	5.32546	6.81562	4.16663	2.75159	10.3307	4.53
	12 h	3.24512	3.51644	2.47496	2.56421	2.37622	2.32171	0.4917	2.30224	5.5584
	24 h	4.89512	4.96866	5.09781	4.52158	5.57423	3.86781	4.91133	2.847	2.06519
	Fig 4D
	Various HOXs mRNA expression ratio of Knee/Hip
		MS-275				ITF2357
		HOXA11	HOXA13	HOXD3	HOXD9	HOXA11	HOXA13	HOXD3	HOXD9
	CTL	1.69919	0.515659	2.28785	3.12003	1.69919	0.515659	2.28785	3.12003
	4 h	1.71947	1.12135	2.15881	2.5309	1.55419	1.25552	2.25449	2.93993
	12 h	1.29862	1.40269	1.69835	1.53251	1.84103	1.1539	2.35046	2.37169
	24 h	1.65064	1.21728	1.91024	2.0155	2.04336	1.27339	2.73591	3.67168

## Sheet: Fig 5
	Fig 5A
	Relative mRNA expression
	HDAC1		HDAC2		HDAC3		HDAC6		HDAC7		HDAC10
	Hip FLS	Knee FLS	Hip FLS	Knee FLS	Hip FLS	Knee FLS	Hip FLS	Knee FLS	Hip FLS	Knee FLS	Hip FLS	Knee FLS
	0.91722	0.48078	0.907408	0.836804	1.02018	0.721261	0.845328	0.850251	1.33028	1.21565	1.10408	1.16637
	1.03219	0.72222	1.27338	0.904408	0.812779	0.723595	0.711832	0.81849	0.712782	1.23366	0.775681	0.915809
	1.08034	0.723786	1.01653	1.06635	0.748074	0.997772	0.826956	0.964651	0.556626	0.656797	0.86652	0.866808
	0.855219	0.828304	0.921861	0.762977	1.06717	0.946401	1.12814	1.09284	1.21744	1.15592	0.99106	1.10239
	0.853658	0.72139	0.847616	0.767905	1.11327	0.952465	1.29082	1.02863	1.17398	1.17214	0.951692	1.1624
	1.3392	0.856088	1.08957	0.760265	1.35696	1.01255	1.38002	1.0551	1.32565	1.20035	1.4287	1.07144
	Fig 5B
	HOXD10 mRNA expression ratio of Knee/Hip after siRNA transfection
	siHDAC1				siHDAC3
	CTL	1 d	3 d	5 d	CTL	1 d	3 d	5 d
	224.493	112.628	129.996	71.1685	224.493	92.8307	74.7254	171.305
	221.918	42.3893	37.5657	27.3631	221.918	32.3662	51.3484	68.6652
	963.003	36.3804	191.806	99.3845	963.003	210.794	294.617	346.468
	Fig 5C
	Various HOXs mRNA expression ratio of Knee/Hip after siRNA transfection
		siHDAC1				siHDAC3
		HOXA11	HOXA13	HOXD3	HOXD9	HOXA11	HOXA13	HOXD3	HOXD9
	CTL	2.15868	3.00935	1.38593	1.9269	2.15868	3.00935	1.38593	1.9269
	1 d	2.23158	2.52636	1.85586	1.99056	1.91361	2.8657	1.84914	1.85494
	3 d	2.03442	3.17202	2.83066	2.14267	2.29753	5.04636	2.37132	2.3501
	5 d	2.23447	3.34497	2.2084	2.16485	2.16675	5.54233	2.34498	1.90288

## Sheet: S1 Fig
	S1 Fig A				S1 Fig F
	Aceesibility on HOXD10 promoter				ChIP-qPCR
		(pileup)				(% input)
	Hip	Knee			Hip	Knee
	181.88	837.903			0.083827	0.632671
	83.9862	214.421			0.078652	0.623415
	88.6144	509.579			0.48538	5.54613
	289.1	992.108			2.31915	1.29304
		855.586			0.5613	4.92787
					1.31464	1.76239

## Sheet: S2 Fig
	S2 Fig
	Correlation between HOXD10 and inflammatory genes
					(geTMM)
	HOXD10	MMP1	MMP3	IL6	IL8
	2.98682	21.894	1.56913	76.6175	1.34195
	1.11977	15.8109	1.52244	24.9179	0.935825
	0	4.03737	0.139355	33.0789	0.08566
	13.2839	40.1372	5.61891	55.5265	1.63605
	0	4.1386	0.153475	53.8132	0.754712
	0	56.3541	0.512571	75.6183	0.168038
	1.35243	11.3858	1.00248	28.5723	0.547747
	1.1309	2.85015	2.53248	9.04938	0.389171
	0	19.0965	1.3859	10.3088	0.973599
	2.09541	14.8354	2.61218	38.767	0.932329
	0	9.63599	1.07176	35.9919	0.075291

## Sheet: S4 Fig
	S4 Fig A					S4 Fig B
	Relative mRNA expression					Relative mRNA expression
	p21					p16
	Control		siHDAC1			Control		siHDAC1
	Hip FLS	Knee FLS	Hip FLS	Knee FLS		Hip FLS	Knee FLS	Hip FLS	Knee FLS
	0.615354	0.5159	2.1405	1.05098		0.736814	0.443147	1.71599	1.66157
	0.716474	0.455854	1.55419	2.9404		0.862812	0.251025	1.8357	0.938176
	0.926708	0.427403	1.16469	2.25287		0.811289	0.258755	1.23201	1.17086
	1.54542	0.923715	3.38574	4.82613		1.23215	1.00914	3.36244	3.36007
	1.50647	0.891638	2.9404	1.05098		1.04814	1.63114	1.54457	4.51819
	1.0513	0.810682	2.25287	0.644035		1.5013	0.571307	4.08611	1.91655
